# Supplementary material for: Antibody Response to SARS-CoV-2 Vaccines in Transplant Recipients and Hemodialysis Patients: Data from the Dominican Republic
Source: Vaccines (Basel). 2024 Nov 23;12(12):1312. doi: 10.3390/vaccines12121312 (PMC11680170; doi:10.3390/vaccines12121312)
Supplement: Supplementary file 1 [file vaccines-12-01312-s001.zip]

Archive with 1 entries (1 files):
- vaccines-3257450-supplementary.pdf
